# Supplementary material for: Rapidly Progressive Post-Infarction Left Ventricular Aneurysm: Multimodality Imaging-Guided Assessment of Adverse Remodeling and Surgical Ventricular Restoration
Source: J Clin Med. 2026 Jul 14;15(14):5516. doi: 10.3390/jcm15145516 (PMC13412523; doi:10.3390/jcm15145516)
Supplement: Supplementary file 1 [file jcm-15-05516-s001.zip]

Archive with 3 entries (3 files):
- VideoS1.mp4.mp4
- VideoS2.mp4.mp4
- VideoS3.mp4.mp4
